# Supplementary material for: Influence of Advanced Organ Support (ADVOS) on Cytokine Levels in Patients with Acute-on-Chronic Liver Failure (ACLF)
Source: J Clin Med. 2022 May 15;11(10):2782. doi: 10.3390/jcm11102782 (PMC9144177; doi:10.3390/jcm11102782)
Supplement: Supplementary file 1 [file jcm-11-02782-s001.zip]

Archive with 1 entries (1 files):
- jcm-1718183-supplementary.pdf
